# Supplementary material for: Forsythoside B alleviates cerebral ischemia-reperfusion injury via inhibiting NLRP3 inflammasome mediated by SIRT1 activation
Source: PLoS One. 2024 Jun 17;19(6):e0305541. doi: 10.1371/journal.pone.0305541 (PMC11182500; doi:10.1371/journal.pone.0305541)
Supplement: S1 Raw data — (ZIP) [file pone.0305541.s002.zip › RAW DATA/WB quantitative analysis.xlsx]

## Sheet: Sheet1
FIG4 and FIG5 WB
	CAS1-1	CAS1-2	CAS1-3
1	37023	18304.3	20986.3	0.600396	0.296838	0.340332	0.412522	0.164151
2	49880.9	44990.9	45794.4	0.877429	0.79141	0.805545	0.824795	0.0461272	0.0138296
3	26492.2	37558.4	29974.4	0.485385	0.688137	0.549185	0.574236	0.103671	0.018704
4	19728.3	31114.8	27246.7	0.397619	0.627111	0.54915	0.524627	0.116695	0.0143379
	SIRT1 1-1	SIRT1 1-2	SIRT1 1-3
1	36280.4	55445	55841.4	0.588354	0.899143	0.905572	0.79769	0.181319
2	21987.3	28209.7	30103.1	0.386767	0.496221	0.529527	0.470838	0.0746881	0.0447008
3	46749.1	35118.2	36719.7	0.856528	0.643428	0.672772	0.724243	0.115498	0.0331822
4	43071.4	31380.2	34318.8	0.868093	0.632459	0.691686	0.730746	0.122577	0.034974
	GAPDH1-1	GAPDH1-2	GAPDH1-3
1	50429	62965.5	71598.1	61664.2	61664.2	61664.2
2	50981.8	50534.4	69030.7	56849	56849	56849
3	46497.6	66019.8	51221.9	54579.8	54579.8	54579.8
4	53206.7	44973.9	50667.8	49616.1	49616.1	49616.1
	IL-1β1-1	IL-1β1-2	IL-1β1-3
1	7378.51	19928.1	12933.1	0.119656	0.323172	0.209735	0.217521	0.101981
2	38192	29989.2	37627	0.671815	0.527525	0.661876	0.620405	0.0805902	0.00581266
3	11244.8	20309.3	25605.1	0.206026	0.372103	0.469131	0.349087	0.133054	0.0391255
4	8924.99	17007.1	24328.1	0.179881	0.342773	0.490327	0.33766	0.155286	0.0488516
	NLRP3 1-1	NLRP3 1-2	NLRP3 1-3
1	19311.5	13400.3	14945.4	0.313172	0.217311	0.242367	0.257617	0.0497164
2	27603.9	31899.6	29812.2	0.485565	0.561128	0.524411	0.523701	0.0377863	0.00179673
3	12954.4	8008.31	16060.6	0.237348	0.146727	0.294258	0.226111	0.074405	0.00348994
4	12918.8	9696.12	20342.7	0.260374	0.195423	0.410001	0.288599	0.110039	0.0248963
FIG7 WB
	NLRP3 2-1	NLRP3 2-2	NLRP3 2-3
1	22118.2	42149	35385.5	0.414625	0.79012	0.663333	0.622693	0.191018
2	16252.2	9487.26	10207.8	0.288326	0.168311	0.181095	0.212577	0.0659111	0.0245535
3	30984.7	24427.1	30611.8	0.507699	0.40025	0.501588	0.469846	0.0603494	0.256837
4	25418.7	22981.6	43245.9	0.467008	0.422231	0.794539	0.561259	0.203263	0.0475219
	IL-1β2-1	IL-1β2-2	IL-1β2-3
1	47643.8	57706.8	64484.6	0.893125	1.08176	1.20882	1.06124	0.158845
2	36835.6	27432.5	32643.3	0.65349	0.486673	0.579117	0.573093	0.0835715	0.0092359
3	52122.2	29894.9	60154.2	0.854046	0.489841	0.985654	0.776514	0.256839	0.177803
4	58210.9	39527.4	63271.9	1.06948	0.726221	1.16247	0.986058	0.229778	0.0430099
	SIRT1 2-1	SIRT1 2-2	SIRT1 2-3
1	36273.8	30323	27908.3	0.679984	0.568432	0.523166	0.590527	0.0807101
2	50341.9	51870.2	44846.1	0.893103	0.920216	0.795604	0.869641	0.0655357	0.00966184
3	19577	30226.5	15518.8	0.320778	0.495276	0.254283	0.356779	0.124464	0.0524834
4	11844.2	27487.8	21018	0.217608	0.505023	0.386155	0.369595	0.144421	0.00546623
	GAPDH2-1	GAPDH2-2	GAPDH2-3
1	52856.2	57192.4	49986.6	53345.1	53345.1	53345.1
2	54519	63869	50714.2	56367.4	56367.4	56367.4
3	57053.5	64276.6	61758.9	61029.7	61029.7	61029.7
4	52395.7	56306.3	54584.7	54428.9	54428.9	54428.9
