# Supplementary material for: Forsythoside B alleviates cerebral ischemia-reperfusion injury via inhibiting NLRP3 inflammasome mediated by SIRT1 activation
Source: PLoS One. 2024 Jun 17;19(6):e0305541. doi: 10.1371/journal.pone.0305541 (PMC11182500; doi:10.1371/journal.pone.0305541)
Supplement: S1 Raw data — (ZIP) [file pone.0305541.s002.zip › RAW DATA/data.xlsx]

## Sheet: Fig1
	Infarct volume%
			Total Area	Infarct Area
		M	213891	74177		34.6798			neurological scor	sham	M	10	20
			257839	111464		43.2301				0	4	3	3
			178973	52761		29.4799				0	3	4	3
			247383	106078		42.8801				0	4	2	2
			243128	97596		40.1418				0	4	3	2
			231309	91737		39.6599	38.3453			0	3	2	3
		10	229271	56836		24.7899				0	4	3	3
			236020	54969		23.29				0	3.66667	2.83333	2.66667
			209979	51697		24.6201				0	0.516398	0.752773	0.516398
			263729	48922		18.5501					8.36996e-09	0.0493322	0.00731462
			218539	53804		24.6199
			242500	77309		31.88	24.625
		20	250646	54516		21.7502
			252285	38196		15.14
			213891	43955		20.5502
			257839	63918		24.7899
			178973	50059		27.9701
			247383	50169		20.2799	21.7467

## Sheet: Fig2
	HE
		sham	m	10	20		sham	m	10	20
	neuronal density	718	423	488	775		1.13071	0.589136	0.679666	1.07939
	CA1	629	390	528	547		0.990551	0.620032	0.839428	0.869634
		559	240	469	492		0.880315	0.429338	0.838998	0.880143
		667	273	507	613		1.05039	0.409295	0.76012	0.91904
		635	419	533	508		1	0.659843	0.83937	0.8
		603	229	483	452		0.949606	0.379768	0.800995	0.749585
		635.167	329	501.333	564.5	ave	1.00026	0.514569	0.793096	0.882965
						std	0.0855303	0.121906	0.0638924	0.113791
						t		1.19179e-05	0.000572598	0.000296672
	HE
	neuronal density	sham	m	10	20		sham	m	10	20
	CORTEX	359	100	255	323		1.01079	0.278552	0.710306	0.899721
		359	190	244	341		1.01079	0.529248	0.679666	0.949861
		337	145	229	287		0.94885	0.430267	0.679525	0.851632
		391	246	320	308		1.10089	0.629156	0.818414	0.787724
		362	159	203	315		1.01924	0.439227	0.560773	0.870166
		323	103	210	246		0.909432	0.318885	0.650155	0.76161
		355.167	157.167	243.5	303.333	ave	1	0.437556	0.68314	0.853452
						std	0.0657283	0.13003	0.0838139	0.0699619
						t		2.6481e-06	0.00301694	4.19772e-05
	NISSL
	neuronal density	sham	m	10	20		sham	m	10	20
	CA1	554	294	382	493		1.00302	0.530686	0.689531	0.889892
		571	308	514	456		1.0338	0.539405	0.900175	0.798599
		526	237	340	411		0.952324	0.45057	0.646388	0.781369
		582	256	436	419		1.05371	0.439863	0.749141	0.719931
		571	217	411	525		1.0338	0.380035	0.71979	0.91944
		510	291	357	398		0.923356	0.570588	0.7	0.780392
		552.333	267.167	406.667	450.333	ave	1	0.485191	0.734171	0.814937
						std	0.0516252	0.0729556	0.0881528	0.0750362
						t		6.28642e-08	0.000333046	1.61062e-05
	NISSL
		sham	m	10	20		sham	m	10	20
	neuronal density	249	119	181	214		0.860599	0.477912	0.726908	0.859438
	CORTEX	266	132	194	178		0.919355	0.496241	0.729323	0.669173
		306	126	187	257		1.0576	0.411765	0.611111	0.839869
		257	126	123	177		0.888249	0.490272	0.478599	0.688716
		332	126	249	292		1.14747	0.379518	0.75	0.879518
		329	99	188	234		1.1371	0.300912	0.571429	0.711246
		289.833	121.333	187	225.333	ave	1.00173	0.426103	0.644562	0.77466
						std	0.12827	0.0771618	0.108714	0.0948366
						t

## Sheet: Fig3
	TUNEL	sham		m		10		20			sham	m	10	20
	CA1	63	2	77	36	81	19	77	16		3.1746	46.7532	23.4568	20.7792
		66	2	78	31	83	27	75	15		3.0303	39.7436	32.5301	20
		79	3	81	42	78	22	73	13		3.79747	51.8519	28.2051	17.8082
		58	2	82	39	77	20	66	7		3.44828	47.561	25.974	10.6061
		79	3	76	31	69	15	68	13		3.79747	40.7895	21.7391	19.1176
		72	2	68	30	64	16	86	16		2.77778	44.1176	25	18.6047
										ave	3.33765	45.1361	26.1509	17.8193
										std	0.417039	4.53003	3.82079	3.68375
										t		6.7478e-10	1.39354e-05	4.49902e-07
	TUNEL	sham		m		10		20			sham	m	10	20
	Cortex	122	5	115	42	122	34	132	26		4.09836	36.5217	27.8689	19.697
		110	6	116	42	133	32	132	34		5.45455	36.2069	24.0602	25.7576
		123	8	123	44	128	38	127	29		6.50407	35.7724	29.6875	22.8346
		99	5	125	50	131	38	125	20		5.05051	40	29.0076	16
		106	6	127	48	108	31	128	30		5.66038	37.7953	28.7037	23.4375
		132	6	105	44	116	25	111	24		4.54545	41.9048	21.5517	21.6216
										ave	5.21888	38.0335	26.8133	21.5581
										std	0.853179	2.43496	3.25662	3.38105
										t			4.98658e-05
	cas3
	CA1	sham	m	10	20		sham	m	10	20
		31.889	126.28	102.683	85.7814		1.3	3.96	3.22	2.69
		27.4736	142.863	100.279	77.4756		1.12	5.2	3.65	2.82
		19.3787	76.1583	68.9882	54.6479		0.79	3.93	3.56	2.82
		17.9069	89.1764	52.6463	57.4811		0.73	4.98	2.94	3.21
		28.2095	133.995	88.5778	71.6521		1.15	4.75	3.14	2.54
		22.3223	95.5394	83.2622	70.7617		0.91	4.28	3.73	3.17
		24.53	110.669	82.7393	69.6333	ave	1	4.51667	3.37333	2.875
						std	0.224499	0.537798	0.317595	0.265236
						t		4.02655e-08	0.00117177	5.3246e-05
	cas3
	cortex	51.6096	232.243	118.186	120.25		0.9	4.5	2.29	2.33
		48.7424	176.447	133.067	97.4848		0.85	3.62	2.73	2
		76.2675	279.902	214.312	175.415		1.33	3.67	2.81	2.3
		40.1408	165.38	107.979	97.1407		0.7	4.12	2.69	2.42
		77.9878	291.675	164.554	190.29		1.36	3.74	2.11	2.44
		49.3158	175.071	103.07	87.7822		0.86	3.55	2.09	1.78
		57.344	220.12	140.195	128.061		1	3.86667	2.45333	2.21167
							0.275899	0.369089	0.327516	0.264001

## Sheet: fig4
IL1β	sham	m	y10	y20		IL18	sham	m	y10	y20		MCP1	sham	m	y10	y20
	41.2162	80.4107	68.3774	60.697			42.2105	112.754	88.765	77.7122			6882.48	15023.7	8312.44	9592.05
	50.4107	80.9203	61.4305	56.5595			42.5376	139.096	87.7957	65.3063			5760.53		8307.72	5655.56
	48.0059	95.0156	83.9888	62.2561			59.4035		70.2492	63.5717			6697.48	18558.1	8562.84	8053.45
	61.8803	81.7882	50.4107	74.8649			42.2842	117.712	96.0345	76.0345			9333.42	15422.9	10399
	58.6245	87.1547	58.4982	42.3304			51.3932		76.8136	61.6565			6163.38		10640.6	8143.76
	44.337	76.9886	59.3028	41.3307			50.4893	166.853	83.8893	67.6055			7421.46		8776.1	6250.62
	40.8318	81.7882		58.1076			47.6055	129.273		66.8525			6351.76			7238.26
		71.1633		55.5298						70.2281				13180.9		7866.18
		123.91		80.7191						75.6464				13514.3
		96.9567						102.806		77.6606				9582.46
										73.122				10562.8
				61.2162				139.273		74.3472		AV	6944.36	13692.2	9166.44	7542.84
				41.8303				132.765		64.4438		SD	1180.58	3039.22	1065.43	1307.04
												T		0.000141702	0.00541222	0.000355165
平均值	49.3295	87.6096	63.6681	57.7674		AV	47.9891	130.067	83.9245	70.3221
标准差	8.2644	14.936	11.5035	12.7623		SD	6.37614	19.7229	9.19399	5.72485
T检验		1.96528e-05	0.00469284	9.15516e-05		T		1.02119e-07	0.000195536	2.86915e-09
IL6	sham	m	y10	y20		ICAM1	sham	m	y10	y20		TNFa	sham	m	y10	y20
	3.43561	8.48923	13.57	4.01966			9614.57	13568.7	12383.4	10313.5			52.2153	205.791	312.079
	3.6396	10.0442	10.6741	4.55519			10404.9	13161.7	13203.4	10700.1			60.7134		238.743	150.16
	4.25628	15.0953	8.96456	5.4092			11067.5	15894.5		11908.8			58.0013	248.098	210.755
	5.83171	8.97697	7.01966	5.93628			9342.12	14260.9	13005.6	11816.1			59.4858
	3.9132	17.8524	5.6396	4.43561			9080.29	13224.2	13798.9	10252.6			46.309	210.134		152.625
	3.18772	11.9363	8.03931	4.01966			10009.1	21143.7	12891.3	10080.1			46.4635	343.69		161.257
	2.43561	10.1119		7.96456			9968.61	15574.2	12455.8	12476.5				273.11	261.843	188.442
		14.1532		5.94736				13537.3		12280.1					230.023	154.474
		14.2426		4.55519				17544		11764.7				386.962	200.83	151.232
		17.3539		7.44652						10996					169.341	149.922
		15.3249		8.96456										289.422	268.468	199.907
		14.9273				AV	9926.74	15323.3	12956.4	11258.8					281.027	187.53
						SD	670.11	2638.01	520.849	893.899				241.86		123.993
						T		0.000124088	0.0515094	0.00025502
AV	3.81425	13.209	8.98454	5.75034								AV	53.8647	274.883	241.456	161.954
SD	1.06006	3.20656	2.82222	1.69931								SD	6.48382	63.5665	44.2016	23.0449
TT		9.66577e-07	0.0147437	8.59904e-07								T		2.27854e-06	0.222953	8.13831e-05
Immunohistochemical
	NLRP3	sham	m	y10	y20		sham	m	y10	y20
		26.68	90.1784	67.7672	40.5536		0.797342	3.38	2.54	1.52
		33.35	122.395	63.6985	54.3605		0.996678	3.67	1.91	1.63
		36.018	136.148	103.372	73.1165		1.07641	3.78	2.87	2.03
		53.36	216.108	124.862	94.9808		1.59468	4.05	2.34	1.78
		33.6835	103.408	72.4195	74.4405		1.00664	3.07	2.15	2.21
		17.6755	77.7722	44.1888	33.5835		0.528239	4.4	2.5	1.9
		33.4612	124.335	79.3847	61.8392	AV	1	3.725	2.385	1.845
						SD	0.353036	0.472303	0.333272	0.255558
						T		5.04758e-07	0.000204327	6.37677e-06

## Sheet: fig5
	SOD (U/ml)	K	M	20mg/kg	40mg/kg	GSH-PX (U/ml)	K	M	20mg/kg	40mg/kg
		96.6218	56.2317	74.0948	84.2037		462.084	278.747	325.516	366.362
		98.782	58.2208	75.6936	75.6936		471.749	251.62	378.21	391.617
		93.1965	58.8444	87.0986	86.8217		445.247	260.974	404.401	376.963
		83.9388	65.9128	69.4054	82.9769		476.426	315.227	415.626	351.084
		84.2037	68.7167	69.8227	75.6936		442.129	328.011	331.441	359.814
		90.9058	65.5882	75.309	99.6647		505.735	256.297	379.457	368.856
		84.4697	61.7769		88.1241		402.842	253.491	330.193	405.648
										382.264
	AV	90.3026	62.1845	75.2373	84.7398		458.03	281.813	372.442	374.335
	STD	6.22211	4.66591	6.41155	8.22198		32.3544	32.4254	37.0185	18.8466
	TT		5.7747e-07	0.00137948	3.8751e-05			1.96985e-07	0.000434	4.2658e-06
	MDA (nmol/ml)	K	M	20mg/kg	40mg/kg	CAT (U/ml)	K	M	20mg/kg	40mg/kg
		18.8925	36.5744	26.7997	26.0142		7.41888	3.59424	4.84352	6.272
		16.085	37.4759	31.3071	28.3194		7.64416	3.38944	4.61312	4.90496
		12.2215	34.81	21.4552	27.0316		6.36928	3.95776	4.21376	6.54336
		19.9871	30.6117	31.5776	27.3535		5.84704	4.52096	4.61312	5.02784
		13.7025	37.8751	28.2421	25.0354		6.83008	4.5568	5.5552	4.88448
		18.4804	40.6954	26.5808	20.1803		5.42208	4.12672	5.82656	4.90496
		15.9305	30.0837	29.9163	21.8545		5.2736	4.4288	5.38112	4.92544
					27.6755
	AV	16.4713	35.4466	27.9827	25.433		6.40073	4.0821	5.00663	5.35186
	STD	2.84101	3.90255	3.50603	2.93978		0.940109	0.460683	0.588558	0.726984
	TT		2.33965e-07	0.00270015	7.78958e-05			7.72181e-05	0.00666979	0.00209727

## Sheet: fig6
		SOD (U/ml)	AAV-C	AAV-CFB	AAV	AAV+FB	GSH-PX (U/ml)	AAV-C	AAV-CFB	AAV	AAV+FB
			80.5237	128.362	86.1038	80.5797		263.198	319.095	255.856	257.96
			83.3722	121.456	78.3932	88.3932		270.795	397.774	237.273	247.811
			94.2651	133.457	84.7253	94.3287		249.964	305.126	217.859	236.293
			94.3871	120.2	69.3885	88.8229		274.471	347.769	226.682	275.952
			98.4023	130.58	79.986	88.3932		247.513	357.816	260.512	242.814
			93.9223	130.177	87.8425	82.7199		297.508	301.45	248.253	249.921
		平均值	90.8121	127.372	81.0732	87.2063	平均值	267.241	338.172	241.073	251.792
		标准差	7.11605	5.34047	6.77295	4.90303	标准差	18.3577	36.9726	16.7833	13.8703
		T		1.49726e-06	0.0355552	9.11547e-08	T		0.00180291	0.0275551	0.000319875
		CAT (U/ml)	AAV-C	AAV-CFB	AAV	AAV+FB	MDA (nmol/ml)	AAV-C	AAV-CFB	AAV	AAV+FB
			5.30792	10.9628	6.0354	7.40525		39.7988	33.4509	49.1624	38.3076
			6.68166	9.62308	7.65317	8.13733		40.7797	35.5079	44.0672	40.816
			6.56664	11.5659	6.99063	6.85543		37.8789	34.5773	43.3467	39.4147
			7.70024	9.50027	7.65317	6.34119		33.3104	26.5479	44.3615	39.765
			7.3311	9.55973	6.21608	7.10335		41.2141	28.7674	50.7319	37.2425
			8.99523	10.8462	5.66626	6.13733		44.2831	32.2849	38.9242	41.9594
			8.7489	8.34738	5.92728	6.1713		32.7359	25.0707	42.5537	43.7812
		平均值	7.3331	10.0579	6.59171	6.87874	平均值	38.5716	30.8867	44.7354	40.1838
		标准差	1.29197	1.1097	0.832768	0.736135	标准差	4.2466	4.09571	4.01251	2.21479
		T		0.00116193	0.22606	3.85223e-05	T		0.0048386	0.0163055	0.000193712
		IL1B	AAV-C	AAV-CFB	AAV	AAV+FB		ICAM1	AAV-C	AAV-CFB	AAV	AAV+FB
			104.534	63.5811	128.891	128.906			11290.5	8990.28	13304.2	12581.9
			105.196	75.5339	129.86	133.527			12951.9	7657.95	12986.5	11903.6
			123.52	72.4077	119.185	120.933			13225.8	8209.28	13822	14909.3
			106.325	80.4444	105.534	117.324			11866.5	7773.58	14482.1	12832.2
			113.301	76.2119	116.048	105.03			11003.9	7555.71	11726.8	13531.2
			100.085	57.6381	127.094	93.73			13593.6	8328.6	14364.5	12387.6
			106.325	73.0813		105.54			12959.3	8294.88		13381.7
		PJZ	108.469	71.2712	121.102	114.999		PJZ	12413.1	8115.75	13447.7	13075.3
		BZC	7.69818	7.91934	9.43232	14.2511		BZC	1015.51	498.54	1024.22	984.345
		T		1.22597e-06	0.0221152	1.25454e-05		T		3.3926e-07	0.0953881	5.34689e-08
						0.391437						0.518206
			AAV-C	AAV-CFB	AAV	AAV+FB			AAV-C	AAV-CFB	AAV	AAV+FB
		MCP1	12704	8111.04	12029	14819.8		IL18	143.197	98.6945	182.732	173.607
			15692.7	7782.34	13025	9871.1			176.652	82.939	191.5	164.023
			13041.6	6810	14240.7	9663.39			149.495	80.7361	169.217	175.442
			11145.8	6886.36	12793.4	14892.3			201.903	66.5638	179.964	193.701
			11427.7	7285.53	11997.7	13211.8			164.177	68.3038	197.553	175.269
			8102.93	6120.68	15421.1	13275.6			130.563	75.859	216.539	184.121
			8931.88	6651.64		12371			176.877	94.9027		180.459
		PJZ	11578.1	7092.51	13251.1	12586.4		PJZ	163.266	81.1427	189.584	178.089
		BZC	2569.97	684.551	1342.64	2126.61		BZC	24.2211	12.2889	16.4202	9.2973
		T		0.000776062	0.180485	2.90949e-05		T		3.76049e-06	0.0459992	1.17577e-09
												0.141033
			AAV-C	AAV-CFB	AAV	AAV+FB			AAV-C	AAV-CFB	AAV	AAV+FB
		TNFα	247.155	225.223	374.806	262.711		IL6	7.68778	6.69317	9.09192	8.30186
			290.473	190.342	286.73	272.917			8.72958	4.05198	12.1516	9.43853
			297.965	183.302	253.117	349.66			10.1139	3.62416	10.0063	7.85171
			282.371	193.67	314.473	271.442			9.01457	5.97731	8.70317	11.9072
			312.772	186.319	296.258	285.617			9.96109	4.97186	9.77853	6.62184
			328.005	195.523	341.197	355.803			7.99731	4.69317	9.38634	6.13578
		PJZ	293.124	195.73	311.097	299.692		PJZ	8.91737	5.00194	9.85298	8.37616
		BZC	27.7922	15.1405	42.7831	41.7752		BZC	0.992375	1.15832	1.21917	2.09641
		T		1.97507e-05	0.408392	0.000190046		T		9.04976e-05	0.175556	0.00621785
